# Supplementary material for: DNA methylation profiles correlated to striped bass sperm fertility
Source: BMC Genomics. 2018 Apr 10;19:244. doi: 10.1186/s12864-018-4548-6 (PMC5894188; doi:10.1186/s12864-018-4548-6)
Supplement: Supplementary file 1 — Table S1. Primers used for pyrosequencing validation of differentially methylated regions (DMRs) identified by MBD-Seq(XLS). (XLS 29 kb) [file 12864_2018_4548_MOESM1_ESM.xls]

## Sheet: Sheet1
DMRs	Scaffold number	Start	End	Width	Primers	Sequence (5' to 3')
Region1	Msax_26074	1416	1657	242	1_F	GGGACACCGCTGATCGTTTA GTGGGTTTTTTTGATAAAT
					1_UR	CCATTAACAACTACAAACATAT
					1_S	ATATAACCCACCTCTCTACA
Region2	Msax_9060	46606	46863	258	2_F	AGTGGAAGTGTAAAAATTAGA
					2_UR	GGGACACCGCTGATCGTTTA AAAAAACCTAATCTTCCC
					2_S	GTGGAAGTGTAAAAATTAGA
Region3	Msax_8558	20690	21684	995	3_F	GGATAGAAATTGGTAGATATGTT
					3_UR	GGGACACCGCTGATCGTTTA ACCCTAATTATCATAAACAACTT
					3_S	TTTGGAGTTAGAAATAAAA
Region4	Msax_8225	2144	3286	1143	4_F	GATGGATATTTGGTGTTATT
					4_UR	GGGACACCGCTGATCGTTTA TCACCTAAAACCTCCTTAT
					4_S	ATATTTGGTGTTATTGTATG
