# Supplementary material for: DNA methylation profiles correlated to striped bass sperm fertility
Source: BMC Genomics. 2018 Apr 10;19:244. doi: 10.1186/s12864-018-4548-6 (PMC5894188; doi:10.1186/s12864-018-4548-6)
Supplement: Supplementary file 3 — Table S2. Differentially methylated regions (DMRs) between high- and sub-fertility striped bass sperm at a strict false discovery rate (FDR) < 0.1 (XLS). (XLS 53 kb) [file 12864_2018_4548_MOESM3_ESM.xls]

## Sheet: Supplemental Table2
DMRs	Start	End	Width	Conc_Low	Conc_High	Fold	p.value	FDR
Msax_5821	307	1157	851	5.89693	6.96943	-1.0725	1.41629e-17	1.70137e-12
Msax_11268	35669	36011	343	2.95174	5.50489	-2.55314	2.91654e-14	1.7518e-09
Msax_14126	8899	9552	654	5.9282	7.07009	-1.14189	1.08551e-13	4.34671e-09
Msax_23168	396	932	537	5.16823	6.19311	-1.02488	3.42858e-10	1.02968e-05
Msax_5796	4197	4462	266	0.0524845	3.68931	-3.63683	8.09923e-10	1.9459e-05
Msax_4261	230	520	291	4.9993	3.34706	1.65225	1.19006e-09	2.38268e-05
Msax_4311	3174	3487	314	3.49351	5.13195	-1.63844	1.28284e-08	0.000220153
Msax_11268	36884	37301	418	3.28217	5.60345	-2.32128	4.3678e-08	0.000655875
Msax_29843	223	518	296	4.93886	3.46994	1.46892	5.10372e-08	0.000681228
Msax_3212	2103	2536	434	6.51354	5.61977	0.893772	5.80929e-08	0.000697864
Msax_15923	4718	5069	352	2.74806	5.10989	-2.36183	1.06797e-07	0.00116631
Msax_21944	0	656	657	6.15738	7.03063	-0.873257	1.9926e-07	0.00199474
Msax_9841	0	332	333	6.67074	5.9034	0.767334	6.60584e-07	0.00610425
Msax_10353	3224	3480	257	3.19318	4.87532	-1.68215	7.82027e-07	0.00671029
Msax_29587	0	380	381	6.01227	6.63238	-0.620114	9.32844e-07	0.00747077
Msax_24591	7883	8150	268	4.89512	3.65364	1.24148	1.11419e-06	0.00809079
Msax_26074	1416	1657	242	4.83756	3.55906	1.2785	1.14496e-06	0.00809079
Msax_16301	2117	2393	277	4.72028	3.30154	1.41874	1.37779e-06	0.00919515
Msax_4257	47533	48179	647	5.24428	6.25241	-1.00813	2.49131e-06	0.0139353
Msax_7429	1041	2337	1297	7.69049	8.14563	-0.455139	2.55938e-06	0.0139353
Msax_7594	4622	4998	377	1.82302	4.77247	-2.94945	2.67818e-06	0.0139353
Msax_727	2068	3175	1108	7.01809	7.46783	-0.449744	2.74228e-06	0.0139353
Msax_19011	55333	55750	418	4.91542	5.76446	-0.849034	2.74761e-06	0.0139353
Msax_22325	2640	4812	2173	8.66921	8.92114	-0.251937	2.94931e-06	0.0139353
Msax_5848	10651	10977	327	5.38976	4.45196	0.937794	3.01205e-06	0.0139353
Msax_9598	29214	29493	280	4.70094	3.3969	1.30403	3.1107e-06	0.0139353
Msax_10597	769	1076	308	5.454	3.97965	1.47434	3.13208e-06	0.0139353
Msax_9549	7377	7932	556	6.64801	7.12512	-0.477107	3.5113e-06	0.014793
Msax_5753	164	427	264	5.19301	4.1889	1.0041	3.67426e-06	0.014793
Msax_3638	7589	8157	569	6.40299	5.72798	0.675012	3.69429e-06	0.014793
Msax_3212	1	575	575	6.57419	5.80728	0.766904	4.04673e-06	0.0154647
Msax_836	11410	12113	704	6.42202	5.57603	0.845997	4.11949e-06	0.0154647
Msax_3332	319	593	275	5.06696	3.86752	1.19944	4.35661e-06	0.0158593
Msax_6814	15035	15525	491	5.78727	4.99625	0.791016	5.35798e-06	0.0189309
Msax_5834	53796	54288	493	5.62244	4.74469	0.877749	6.001e-06	0.020597
Msax_17857	8545	8905	361	5.6025	4.77193	0.830565	6.80867e-06	0.02272
Msax_8225	2144	3286	1143	7.62468	7.96687	-0.342186	8.00238e-06	0.0259816
Msax_16176	3381	3601	221	4.65104	3.41782	1.23321	8.47483e-06	0.0266438
Msax_19686	1554	1874	321	5.24575	4.29982	0.945929	8.64993e-06	0.0266438
Msax_7666	4384	4795	412	5.90135	5.15069	0.750666	9.22433e-06	0.0277027
Msax_3639	155	499	345	5.79787	4.99166	0.806214	9.54518e-06	0.02786
Msax_23572	11699	12664	966	7.8876	7.10752	0.780075	9.74052e-06	0.02786
Msax_197	8049	8392	344	5.93451	5.08397	0.850543	1.3247e-05	0.0370081
Msax_5834	40603	40819	217	4.19413	2.71693	1.47721	1.49046e-05	0.0406927
Msax_5212	5564	5813	250	4.55254	3.33398	1.21856	1.63069e-05	0.0431436
Msax_17241	7994	8276	283	4.79827	3.72165	1.07662	1.65206e-05	0.0431436
Msax_9166	11457	11968	512	6.19349	6.7086	-0.515114	1.69807e-05	0.0434017
Msax_27072	2348	2745	398	5.30078	4.36691	0.933873	1.85884e-05	0.0460117
Msax_28631	5734	6025	292	5.00583	3.97902	1.02681	1.91122e-05	0.0460117
Msax_4247	17043	17270	228	3.38112	4.63125	-1.25013	1.94364e-05	0.0460117
Msax_10563	2131	2419	289	4.62661	3.40188	1.22473	1.9534e-05	0.0460117
Msax_16049	5047	5284	238	4.60948	3.42365	1.18582	2.00957e-05	0.0464103
Msax_23643	1088	1334	247	4.56601	3.33901	1.22699	2.04759e-05	0.0464103
Msax_32364	1835	2992	1158	7.59804	8.07346	-0.475421	2.1123e-05	0.0464107
Msax_969	15029	15295	267	5.02289	3.93155	1.09135	2.13668e-05	0.0464107
Msax_791	8960	9293	334	4.0896	5.09559	-1.00599	2.1758e-05	0.0464107
Msax_3402	11612	11828	217	4.53088	3.25131	1.27956	2.20214e-05	0.0464107
Msax_6844	11455	11662	208	4.43574	3.19014	1.24559	2.27023e-05	0.0470207
Msax_11975	19591	19863	273	4.99153	4.01746	0.97408	2.47847e-05	0.0504638
Msax_4279	11088	11268	181	4.49518	3.26838	1.2268	2.70171e-05	0.0540922
Msax_16884	0	317	318	6.56575	7.10899	-0.543241	2.78094e-05	0.0547657
Msax_25211	2596	2997	402	5.32264	6.03373	-0.711094	2.90325e-05	0.0562522
Msax_18945	127	1609	1483	7.41202	7.75065	-0.33864	3.04308e-05	0.0577284
Msax_24682	12587	12971	385	5.20464	5.9058	-0.701164	3.16782e-05	0.0577284
Msax_9257	4578	5652	1075	7.3359	7.69444	-0.358539	3.19521e-05	0.0577284
Msax_5481	53989	54301	313	5.14086	4.18075	0.960102	3.19965e-05	0.0577284
Msax_2020	816	1764	949	7.27786	7.68024	-0.40238	3.21971e-05	0.0577284
Msax_13561	3152	3567	416	5.35945	4.50334	0.856103	3.51831e-05	0.0621546
Msax_19779	1830	2961	1132	7.20914	7.71903	-0.509884	3.62085e-05	0.0621783
Msax_6098	26984	27214	231	4.68811	3.55701	1.1311	3.62317e-05	0.0621783
Msax_8559	8929	9617	689	6.32139	6.80084	-0.479447	3.79595e-05	0.0638163
Msax_33824	1837	3040	1204	7.89643	8.18426	-0.287828	3.82487e-05	0.0638163
Msax_6909	7432	7576	145	3.92225	2.41303	1.50922	3.88806e-05	0.0639821
Msax_20355	587	2196	1610	8.16751	8.43858	-0.271077	4.16533e-05	0.066556
Msax_12602	2404	2762	359	5.06742	4.0879	0.979525	4.1662e-05	0.066556
Msax_23371	2	801	800	6.07758	6.6537	-0.576118	4.21068e-05	0.066556
Msax_15574	79	305	227	4.13316	2.71036	1.4228	4.32371e-05	0.0674549
Msax_17332	6471	6749	279	5.07677	4.16138	0.915391	4.41495e-05	0.06765
Msax_18754	5731	6113	383	5.63474	4.87088	0.763853	4.51218e-05	0.06765
Msax_2074	1623	2207	585	6.29968	6.75934	-0.459654	4.52326e-05	0.06765
Msax_12762	12622	12991	370	5.1856	4.30342	0.882183	4.58405e-05	0.06765
Msax_1449	1786	2196	411	5.89189	6.44808	-0.556192	4.64132e-05	0.06765
Msax_10239	32296	32590	295	4.81242	3.74781	1.06461	4.74776e-05	0.06765
Msax_11430	21088	21399	312	4.8729	3.83499	1.03792	4.77702e-05	0.06765
Msax_8688	10522	10781	260	4.83066	3.79984	1.03082	4.78673e-05	0.06765
Msax_11598	7289	7942	654	6.57915	7.00674	-0.427588	4.9458e-05	0.0690572
Msax_19784	12041	12257	217	4.41121	3.18529	1.22592	5.00127e-05	0.0690572
Msax_14273	33563	33825	263	5.00172	4.0754	0.926321	5.12104e-05	0.0694095
Msax_24983	2945	5689	2745	8.95401	9.2221	-0.268096	5.14234e-05	0.0694095
Msax_17865	879	1968	1090	7.06186	7.43894	-0.377073	5.28284e-05	0.0705136
Msax_32238	4965	5295	331	5.21264	4.27733	0.93531	5.41079e-05	0.0711982
Msax_12101	27931	28654	724	6.53834	6.98052	-0.442177	5.45266e-05	0.0711982
Msax_11235	43595	43827	233	4.60662	3.43455	1.17207	5.61145e-05	0.0714413
Msax_15626	25705	26032	328	3.69273	5.0107	-1.31798	5.65149e-05	0.0714413
Msax_14025	14199	15244	1046	6.50001	6.94162	-0.441612	5.67347e-05	0.0714413
Msax_14764	20019	20381	363	5.03064	5.71628	-0.685641	5.70917e-05	0.0714413
Msax_15753	5710	5956	247	4.6972	3.64831	1.04889	5.85527e-05	0.0725142
Msax_31541	56	1405	1350	7.47148	7.80139	-0.329915	5.96686e-05	0.0728784
Msax_15399	14818	15039	222	4.39336	3.21089	1.18247	6.00601e-05	0.0728784
Msax_9265	34313	34577	265	4.99775	4.07437	0.923388	6.16816e-05	0.0740975
Msax_4052	10848	11230	383	5.28241	4.4436	0.838809	6.28086e-05	0.0747044
Msax_28785	397	603	207	4.48777	3.32187	1.1659	6.39302e-05	0.0748195
Msax_26014	3547	4214	668	6.08072	6.6816	-0.60088	6.49422e-05	0.0748195
Msax_10693	1888	2053	166	4.12874	2.72167	1.40708	6.51529e-05	0.0748195
Msax_1746	2679	3008	330	5.84916	6.3707	-0.521532	6.53968e-05	0.0748195
Msax_18016	1741	3045	1305	7.81922	8.10288	-0.283664	7.02771e-05	0.0792543
Msax_26510	897	1130	234	4.57938	3.44156	1.13782	7.05925e-05	0.0792543
Msax_7781	6004	6442	439	5.22044	5.86534	-0.644894	7.24193e-05	0.0798499
Msax_7620	27909	28130	222	4.20193	2.93037	1.27156	7.24929e-05	0.0798499
Msax_24409	9379	9683	305	5.29774	4.32483	0.972903	7.31171e-05	0.0798499
Msax_219	21913	22484	572	6.34913	6.83046	-0.481325	7.73148e-05	0.0836734
Msax_32433	2462	2754	293	4.85408	3.82155	1.03254	8.09507e-05	0.0861744
Msax_8191	24652	24986	335	4.82759	3.84344	0.984153	8.14472e-05	0.0861744
Msax_5729	72656	72966	311	5.03113	4.08046	0.950668	8.18713e-05	0.0861744
Msax_25503	0	1166	1167	7.57728	7.89724	-0.319958	8.24951e-05	0.0861744
Msax_8508	6396	6607	212	4.2996	3.07685	1.22275	8.44262e-05	0.0871472
Msax_3537	8481	10374	1894	8.64098	9.03043	-0.389446	8.48773e-05	0.0871472
Msax_12256	5088	5429	342	5.02431	4.1222	0.902103	8.78287e-05	0.0871748
Msax_8346	4038	4309	272	4.98857	4.05711	0.931462	8.85963e-05	0.0871748
Msax_32828	0	1884	1885	8.52862	8.8498	-0.321184	8.91528e-05	0.0871748
Msax_31411	1	655	655	6.97876	7.41289	-0.434129	9.07594e-05	0.0871748
Msax_12569	27237	27573	337	4.10898	5.02781	-0.91883	9.0924e-05	0.0871748
Msax_1262	2383	2643	261	4.63208	3.50241	1.12967	9.16003e-05	0.0871748
Msax_15061	5789	6930	1142	7.35551	7.67092	-0.315405	9.18689e-05	0.0871748
Msax_18963	4289	4746	458	5.55254	6.18762	-0.63508	9.20633e-05	0.0871748
Msax_12044	4662	4968	307	3.92538	4.87478	-0.949405	9.32005e-05	0.0871748
Msax_10625	38629	38825	197	4.44297	3.28326	1.15972	9.39939e-05	0.0871748
Msax_8710	1145	1404	260	5.01745	4.10027	0.917179	9.45197e-05	0.0871748
Msax_9060	46606	46863	258	2.87161	4.21361	-1.34201	9.59095e-05	0.0871748
Msax_7208	40616	40828	213	4.37471	3.20025	1.17447	9.67595e-05	0.0871748
Msax_1548	27001	27225	225	4.6085	3.52972	1.07879	9.73501e-05	0.0871748
Msax_34867	2296	2856	561	4.99521	5.78507	-0.789858	9.88856e-05	0.0871748
Msax_15735	1287	1523	237	4.50135	3.25183	1.24952	9.90383e-05	0.0871748
Msax_186	31542	31747	206	4.49651	3.40553	1.09098	9.96417e-05	0.0871748
Msax_30219	2780	3389	610	5.96881	5.35825	0.610561	9.96662e-05	0.0871748
Msax_18904	1597	2012	416	4.56795	5.36365	-0.795702	9.96999e-05	0.0871748
Msax_3462	6780	7030	251	4.92041	3.95706	0.963345	0.000100605	0.0871748
Msax_13241	10613	10863	251	4.99725	4.10415	0.893096	0.000100751	0.0871748
Msax_4019	23822	24073	252	4.77537	3.7885	0.986867	0.000100869	0.0871748
Msax_8627	1336	1512	177	1.97578	3.71451	-1.73873	0.000103371	0.0886986
Msax_12459	6468	6731	264	4.92218	4.02686	0.895319	0.000105437	0.089594
Msax_3720	38029	38358	330	3.81933	4.82156	-1.00223	0.000105906	0.089594
Msax_1079	1005	1794	790	4.37748	6.88499	-2.50751	0.000107869	0.0900111
Msax_431	41885	42051	167	3.88575	2.46628	1.41947	0.000108077	0.0900111
Msax_9179	11063	11311	249	4.58898	3.48869	1.10029	0.000108647	0.0900111
Msax_8640	36518	37039	522	5.84827	6.41294	-0.564671	0.000110882	0.0912337
Msax_4198	6713	8323	1611	7.457	7.82299	-0.365985	0.000113633	0.092861
Msax_19914	7316	7581	266	4.52413	3.29967	1.22447	0.000117598	0.0954526
Msax_31870	2705	2893	189	4.26375	3.07505	1.1887	0.000120334	0.0970179
Msax_4273	17324	17741	418	5.57137	6.13566	-0.564288	0.000121642	0.0973327
Msax_2074	2282	3221	940	6.26747	6.83512	-0.567648	0.000122345	0.0973327
Msax_3461	1878	2109	232	2.88802	4.17347	-1.28545	0.000124768	0.0976116
Msax_16884	1398	1665	268	4.46816	5.38121	-0.913045	0.000125448	0.0976116
Msax_4435	30962	31851	890	6.68693	7.09991	-0.412981	0.000125777	0.0976116
Msax_33929	4963	5238	276	4.98978	4.07667	0.913111	0.000125946	0.0976116
Msax_32671	8577	8891	315	5.32704	4.55523	0.771813	0.000128695	0.0990449
Msax_6881	6892	7088	197	2.77562	4.11741	-1.3418	0.000129542	0.0990449
Msax_8558	20690	21684	995	7.36384	7.86732	-0.503483	0.000130269	0.0990449
Msax_11300	41681	42039	359	4.8146	5.58366	-0.769061	0.000132745	0.0992592
Msax_16728	30054	30372	319	5.00366	4.1059	0.897754	0.000133908	0.0992592
Msax_16227	3531	3761	231	4.75933	3.79238	0.966944	0.000134827	0.0992592
Msax_9286	10434	10921	488	5.68295	5.0278	0.655155	0.000134872	0.0992592
Msax_15396	1438	1749	312	4.67636	3.58719	1.08917	0.000136037	0.0992592
Msax_12843	31316	31521	206	4.38691	3.29239	1.09452	0.00013773	0.0992592
Msax_21569	3095	4159	1065	7.43418	7.77685	-0.342668	0.000138535	0.0992592
Msax_19754	5250	5664	415	5.64917	6.25461	-0.605438	0.000139257	0.0992592
Msax_6451	2165	2353	189	4.53061	3.39452	1.13609	0.0001403	0.0992592
Msax_8362	14166	14506	341	5.33647	4.5606	0.775866	0.000140591	0.0992592
Msax_2461	771	1024	254	4.53978	3.37045	1.16934	0.00014128	0.0992592
Msax_32379	1473	1938	466	5.36481	5.96164	-0.596835	0.000141285	0.0992592
Msax_32482	5787	6382	596	6.68833	8.15025	-1.46193	0.000141292	0.0992592
