# Supplementary material for: DNA methylation profiles correlated to striped bass sperm fertility
Source: BMC Genomics. 2018 Apr 10;19:244. doi: 10.1186/s12864-018-4548-6 (PMC5894188; doi:10.1186/s12864-018-4548-6)
Supplement: Supplementary file 4 — Table S3. Annotation of the identified differentially methylated regions (DMRs) in striped bass sperm from high- and sub-fertility groups. Genes present on contigs with DMRs are indicated in the column to the left (DMRs) and are numbered according to the striped bass genome assembly files provided at http://appliedecology.cals.ncsu.edu/striped-bass-genome-project/data-downloads/. Additional information including start and end of the gene transcripts on each of the contigs, length of the DMR site (Width), methylation levels in fish from the sub-fertile (Conc_Low) and high-fertile (Conc_High) groups, methylation fold-difference between fertility groups (negative value indicates greater in the high fertility group in reference to the low fertility group), p-value, false discovery rate (FDR), gene name (Name), approved gene symbol (Gene), gene position on each of the contigs (Gene Position), and method of annotation (ID) either from the striped bass genome or BLAST of the National Center for Biotechnology Information (XLS). (XLS 91 kb) [file 12864_2018_4548_MOESM4_ESM.xls]

## Sheet: Annotated Methyl Markers
DMRs	Start	End	Width	Conc_Low	Conc_High	Fold	p.value	FDR	Name	Gene	Gene Position	ID
Msax_12843	31316	31521	206	4.38691	3.29239	1.09452	0.00013773	0.0992592	SMT3 suppressor of mif two 3 homolog 3a	sumo3a	15886..17402	Genome
Msax_12843	31316	31521	206	4.38691	3.29239	1.09452	0.00013773	0.0992592	myosin X-like 1	myo10l1	22601..41882	Genome
Msax_10353	3224	3480	257	3.19318	4.87532	-1.68215	7.82027e-07	0.00671029	poly(rC)-binding protein 4-like	pcbp4	3321..9716	BLAST
Msax_14025	14199	15244	1046	6.50001	6.94162	-0.441612	5.67347e-05	0.0714413	transcription factor COE3-like	ebf3	1685..14463	BLAST
Msax_1449	1786	2196	411	5.89189	6.44808	-0.556192	4.64132e-05	0.06765	PHD finger protein 20-like	phf20l	1456..518	BLAST
Msax_12256	5088	5429	342	5.02431	4.1222	0.902103	8.78287e-05	0.0871748	hydroxysteroid (17-beta) dehydrogenase 12	hsd17b12	222..6818	Genome
Msax_15396	1438	1749	312	4.67636	3.58719	1.08917	0.000136037	0.0992592	Usher syndrome 2A (autosomal recessive, mild)	ush2a	650..8962	Genome
Msax_15626	25705	26032	328	3.69273	5.0107	-1.31798	5.65149e-05	0.0714413	Rho GTPase activating protein 20	arhgap20	16105..25046	Genome
Msax_16049	5047	5284	238	4.60948	3.42365	1.18582	2.00957e-05	0.0464103	mannose receptor, C type 1b	mrc1b	493..6816	Genome
Msax_32828	0	1884	1885	8.52862	8.8498	-0.321184	8.91528e-05	0.0871748	AFG3 ATPase family gene 3-like 2	afg3l2	189..2299	Genome
Msax_3332	319	593	275	5.06696	3.86752	1.19944	4.35661e-06	0.0158593	kappa light polypeptide gene enhancer in B-cells 1	nfkb1	5187..14825	Genome
Msax_4019	23822	24073	252	4.77537	3.7885	0.986867	0.000100869	0.0871748	BCL2-like 10 (apoptosis facilitator)	bcl2l10	1589..4218	Genome
Msax_5821	307	1157	851	5.89693	6.96943	-1.0725	1.41629e-17	1.70137e-12	slit homolog 1 protein-like	slit1	782..14764	Genome
Msax_5848	10651	10977	327	5.38976	4.45196	0.937794	3.01205e-06	0.0139353	transmembrane channel-like protein 2	tmc2	799..29190	Genome
Msax_6881	6892	7088	197	2.77562	4.11741	-1.3418	0.000129542	0.0990449	STT3B, subunit of the oligosaccharyltransferase complex (catalytic)	stt3b	9928..31673	Genome
Msax_6881	6892	7088	197	2.77562	4.11741	-1.3418	0.000129542	0.0990449	transmembrane protein 42	tmem42	1989..3829	Genome
Msax_6881	6892	7088	197	2.77562	4.11741	-1.3418	0.000129542	0.0990449	No significant similarity found			Genome
Msax_7666	4384	4795	412	5.90135	5.15069	0.750666	9.22433e-06	0.0277027	protein phosphatase 6, regulatory subunit 2b	ppp6r2b	1634..16066	Genome
Msax_7666	4384	4795	412	5.90135	5.15069	0.750666	9.22433e-06	0.0277027	myo-inositol oxygenase	miox	21852..36657	Genome
Msax_7666	4384	4795	412	5.90135	5.15069	0.750666	9.22433e-06	0.0277027	lipase maturation factor 2a	lmf2a	37581..40675	Genome
Msax_8710	1145	1404	260	5.01745	4.10027	0.917179	9.45197e-05	0.0871748	hexokinase 1	hk1	540..17014	Genome
Msax_8346	4038	4309	272	4.98857	4.05711	0.931462	8.85963e-05	0.0871748	voltage-dependent calcium channel subunit alpha-2/delta-2-like	cacna2d4	16411..32535	Genome
Msax_9179	11063	11311	249	4.58898	3.48869	1.10029	0.000108647	0.0900111	LPS-responsive vesicle trafficking, beach and anchor containing	lrba	7785..22671	BLAST
Msax_969	15029	15295	267	5.02289	3.93155	1.09135	2.13668e-05	0.0464107	neuromedin B receptor	nmbr	7071..8370	Genome
Msax_33824	1837	3040	1204	7.89643	8.18426	-0.287828	3.82487e-05	0.0638163	protein tyrosine phosphatase, receptor type, O	ptpro	87..2865	Genome
Msax_8225	2144	3286	1143	7.62468	7.96687	-0.342186	8.00238e-06	0.0259816	purinergic receptor P2Y, G-protein coupled, 14	p2ry14	2192..3687	Genome
Msax_3462	6780	7030	251	4.92041	3.95706	0.963345	0.000100605	0.0871748	jun B proto-oncogene b	junbb	23358..24269	Genome
Msax_17865	879	1968	1090	7.06186	7.43894	-0.377073	5.28284e-05	0.0705136	SUMO1/sentrin specific peptidase 6a	senp6a	353..3901	Genome
Msax_1262	2383	2643	261	4.63208	3.50241	1.12967	9.16003e-05	0.0871748	VANGL planar cell polarity protein 2	vangl2	638..4935	Genome
Msax_13241	10613	10863	251	4.99725	4.10415	0.893096	0.000100751	0.0871748	TRAF2 and NCK interacting kinase	tnik	2108..10814	Genome
Msax_18904	1597	2012	416	4.56795	5.36365	-0.795702	9.96999e-05	0.0871748	laminin, gamma 1	lamc1	102..2513	Genome
Msax_18945	127	1609	1483	7.41202	7.75065	-0.33864	3.04308e-05	0.0577284	ADP-ribosylation factor-like 6 interacting protein 1	arl6ip1	514..3616	Genome
Msax_10239	32296	32590	295	4.81242	3.74781	1.06461	4.74776e-05	0.06765	ankyrin repeat and LEM domain containing 2	ankle2	87..2344	Genome
Msax_10239	32296	32590	295	4.81242	3.74781	1.06461	4.74776e-05	0.06765	phosphoglycerate mutase family member 5	pgam5	4612..8035	Genome
Msax_20355	587	2196	1610	8.16751	8.43858	-0.271077	4.16533e-05	0.066556	No significant similarity found			Genome
Msax_20355	587	2196	1610	8.16751	8.43858	-0.271077	4.16533e-05	0.066556	MTHFD1 methylenetetrahydrofolate dehydrogenase (NADP+ dependent) 1a	mthfd1a	3377..9843	Genome
Msax_11430	21088	21399	312	4.8729	3.83499	1.03792	4.77702e-05	0.06765	cadherin 15, M-cadherin (myotubule)	cdh15	12995..21322	Genome
Msax_11430	21088	21399	312	4.8729	3.83499	1.03792	4.77702e-05	0.06765	spastic paraplegia 7	spg7	23106..28648	Genome
Msax_14126	8899	9552	654	5.9282	7.07009	-1.14189	1.08551e-13	4.34671e-09	mitochondrial ribosomal protein L4	zgmrpl4	2982..3959	Genome
Msax_14127	8899	9552	654	5.9282	7.07009	-1.14189	1.08551e-13	4.34671e-09	hydrolethalus syndrome 1	hyls1	6009..10349	Genome
Msax_15061	5789	6930	1142	7.35551	7.67092	-0.315405	9.18689e-05	0.0871748	APEX nuclease (multifunctional DNA repair enzyme) 1	apex1	3538..4916	Genome
Msax_15061	5789	6930	1142	7.35551	7.67092	-0.315405	9.18689e-05	0.0871748	No significant similarity found			Genome
Msax_15061	5789	6930	1142	7.35551	7.67092	-0.315405	9.18689e-05	0.0871748	No significant similarity found			Genome
Msax_15061	5789	6930	1142	7.35551	7.67092	-0.315405	9.18689e-05	0.0871748	No significant similarity found			Genome
Msax_16728	30054	30372	319	5.00366	4.1059	0.897754	0.000133908	0.0992592	low density lipoprotein receptor-related protein 1Bb	lrp1bb	1418..53910	Genome
Msax_16728	30054	30372	319	5.00366	4.1059	0.897754	0.000133908	0.0992592	low density lipoprotein receptor-related protein 1Bb	lrp1bb	76700..116543	Genome
Msax_11235	43595	43827	233	4.60662	3.43455	1.17207	5.61145e-05	0.0714413	ADAM metallopeptidase with thrombospondin type 1 motif, 16	adamts16	357..14603	Genome
Msax_11235	43595	43827	233	4.60662	3.43455	1.17207	5.61145e-05	0.0714413	KIAA0947-like (H. sapiens)	kiaa0947l	35018..42337	Genome
Msax_11235	43595	43827	233	4.60662	3.43455	1.17207	5.61145e-05	0.0714413	PAP associated domain containing 7	papd7	45689..53504	Genome
Msax_11268	35669	36011	343	2.95174	5.50489	-2.55314	2.91654e-14	1.7518e-09	mitogen-activated protein kinase 8 interacting protein 3	mapk8ip3	18390..34739	Genome
Msax_11268	35669	36011	343	2.95174	5.50489	-2.55314	2.91654e-14	1.7518e-09	mitogen-activated protein kinase 8 interacting protein 3	mapk8ip3	37050..47727	Genome
Msax_11268	35669	36011	343	2.95174	5.50489	-2.55314	2.91654e-14	1.7518e-09	mitochondrial ribosomal protein S34	mrps34	52208..56190	Genome
Msax_11268	35669	36011	343	2.95174	5.50489	-2.55314	2.91654e-14	1.7518e-09	ATPase, H+ transporting, lysosomal 16kDa, V0 subunit c	atp6v0c	41021..42449	Genome
Msax_11268	36884	37301	418	3.28217	5.60345	-2.32128	4.3678e-08	0.000655875	mitogen-activated protein kinase 8 interacting protein 3	mapk8ip3	18390..34739	Genome
Msax_11268	36884	37301	418	3.28217	5.60345	-2.32128	4.3678e-08	0.000655875	mitogen-activated protein kinase 8 interacting protein 3	mapk8ip3	37050..47727	Genome
Msax_11268	36884	37301	418	3.28217	5.60345	-2.32128	4.3678e-08	0.000655875	mitochondrial ribosomal protein S34	mrps34	52208..56190	Genome
Msax_11268	36884	37301	418	3.28217	5.60345	-2.32128	4.3678e-08	0.000655875	ATPase, H+ transporting, lysosomal 16kDa, V0 subunit c	atp6v0c	41021..42449	Genome
Msax_15923	4718	5069	352	2.74806	5.10989	-2.36183	1.06797e-07	0.00116631	No significant similarity found			Genome
Msax_15923	4718	5069	352	2.74806	5.10989	-2.36183	1.06797e-07	0.00116631	No significant similarity found			Genome
Msax_12459	6468	6731	264	4.92218	4.02686	0.895319	0.000105437	0.089594	nuclear oncoprotein skia	skia	10093..14605	Genome
Msax_12569	27237	27573	337	4.10898	5.02781	-0.91883	9.0924e-05	0.0871748	zinc fingers and homeoboxes 2	zhx2	6634..12794	Genome
Msax_12569	27237	27573	337	4.10898	5.02781	-0.91883	9.0924e-05	0.0871748	Bardet-Biedl syndrome 9	bbs9	52200..59179	Genome
Msax_11598	7289	7942	654	6.57915	7.00674	-0.427588	4.9458e-05	0.0690572	argonaute RISC catalytic component 3b	ago3b	267..6169	Genome
Msax_11598	7289	7942	654	6.57915	7.00674	-0.427588	4.9458e-05	0.0690572	free fatty acid receptor 2	ffar2	14966..15964	Genome
Msax_186	31542	31747	206	4.49651	3.40553	1.09098	9.96417e-05	0.0871748	follistatin-like 4	fstl4	31589..32622	Genome
Msax_186	31542	31747	206	4.49651	3.40553	1.09098	9.96417e-05	0.0871748	follistatin-like 4	fstl4	50283..63174	Genome
Msax_18754	5731	6113	383	5.63474	4.87088	0.763853	4.51218e-05	0.06765	bromodomain containing 7	brd7	1025..4640	Genome
Msax_18754	5731	6113	383	5.63474	4.87088	0.763853	4.51218e-05	0.06765	adenylate cyclase 7	adcy7	5878..19604	Genome
Msax_18754	5731	6113	383	5.63474	4.87088	0.763853	4.51218e-05	0.06765	adenylate cyclase 7	adcy7	20167..23554	Genome
Msax_18963	4289	4746	458	5.55254	6.18762	-0.63508	9.20633e-05	0.0871748	teleost multiple tissue opsin 2b	tmtops2b	2121..2987	Genome
Msax_18963	4289	4746	458	5.55254	6.18762	-0.63508	9.20633e-05	0.0871748	ST6 beta-galactosamide alpha-2,6-sialyltranferase 2a	st6gal2a	3776..4546	Genome
Msax_19011	55333	55750	418	4.91542	5.76446	-0.849034	2.74761e-06	0.0139353	calcium channel, voltage-dependent, T type, alpha 1I subunit	cacna1l	45561..57855	Genome
Msax_2074	1623	2207	585	6.29968	6.75934	-0.459654	4.52326e-05	0.06765	No significant similarity found			Genome
Msax_2074	2282	3221	940	6.26747	6.83512	-0.567648	0.000122345	0.0973327	No significant similarity found			Genome
Msax_219	21913	22484	572	6.34913	6.83046	-0.481325	7.73148e-05	0.0836734	centriolin	cntrl	1092..10231	Genome
Msax_219	21913	22484	572	6.34913	6.83046	-0.481325	7.73148e-05	0.0836734	TELO2 interacting protein 2	tti2	10995..13031	Genome
Msax_21944	0	656	657	6.15738	7.03063	-0.873257	1.9926e-07	0.00199474	insulin receptor substrate 4	irs4	127..1113	Genome
Msax_22325	2640	4812	2173	8.66921	8.92114	-0.251937	2.94931e-06	0.0139353	vacuolar protein sorting 13D (yeast)	vps13d	1132..4597	Genome
Msax_23371	2	801	800	6.07758	6.6537	-0.576118	4.21068e-05	0.066556	centriole, cilia and spindle-associated protein	ccsap	375..551	Genome
Msax_23371	2	801	800	6.07758	6.6537	-0.576118	4.21068e-05	0.066556	cell division cycle 6 homolog (S. cerevisiae)	cdc6	4380..10867	Genome
Msax_31870	2705	2893	189	4.26375	3.07505	1.1887	0.000120334	0.0970179	WD repeat domain 3	wdr3	27817..29902	Genome
Msax_32364	1835	2992	1158	7.59804	8.07346	-0.475421	2.1123e-05	0.0464107	pogo transposable element with KRAB domain	pogk	1950..2756	Genome
Msax_32379	1473	1938	466	5.36481	5.96164	-0.596835	0.000141285	0.0992592	B-cell receptor-associated protein 31	bcap31	40..1590	Genome
Msax_32379	1473	1938	466	5.36481	5.96164	-0.596835	0.000141285	0.0992592	solute carrier family 6 (neurotransmitter transporter, creatine), member 8	slc6a8	13995..17056	Genome
Msax_32433	2462	2754	293	4.85408	3.82155	1.03254	8.09507e-05	0.0861744	ADAM metallopeptidase with thrombospondin type 1 motif, 6	adamts6	2901..17608	Genome
Msax_26074	1416	1657	242	4.83756	3.55906	1.2785	1.14496e-06	0.00809079	WD repeat domain 65	wdr65	401..7297	Genome
Msax_26074	1416	1657	242	4.83756	3.55906	1.2785	1.14496e-06	0.00809079	NUF2, NDC80 kinetochore complex component, homolog	nuf2	8818..11666	Genome
Msax_32671	8577	8891	315	5.32704	4.55523	0.771813	0.000128695	0.0990449	axin 1	axin1	5449..13244	Genome
Msax_32671	8577	8891	315	5.32704	4.55523	0.771813	0.000128695	0.0990449	general transcription factor IIIC, polypeptide 1, alpha 220kDa	gtf3c1	16333..19504	Genome
Msax_3402	11612	11828	217	4.53088	3.25131	1.27956	2.20214e-05	0.0464107	PTGES3L-AARSD1 readthrough	ptges3l-aarsd1	27890..33311	Genome
Msax_3402	11612	11828	217	4.53088	3.25131	1.27956	2.20214e-05	0.0464107	K(lysine) acetyltransferase 7	kat7	19830..24983	Genome
Msax_3402	11612	11828	217	4.53088	3.25131	1.27956	2.20214e-05	0.0464107	myoferlin	myof	34095..52642	Genome
Msax_3720	38029	38358	330	3.81933	4.82156	-1.00223	0.000105906	0.089594	vacuolar protein sorting 37 homolog B (S. cerevisiae)	vps37b	384..503	Genome
Msax_3720	38029	38358	330	3.81933	4.82156	-1.00223	0.000105906	0.089594	protein phosphatase 3, catalytic subunit, gamma isozyme, a	ppp3cca	9444..27370	Genome
Msax_3720	38029	38358	330	3.81933	4.82156	-1.00223	0.000105906	0.089594	chromosome 8 open reading frame 4	C8orf4	68185..68487	Genome
Msax_3720	38029	38358	330	3.81933	4.82156	-1.00223	0.000105906	0.089594	a disintegrin and metallopeptidase domain 28	adam28	33239..42259	Genome
Msax_4198	6713	8323	1611	7.457	7.82299	-0.365985	0.000113633	0.092861	enoyl CoA hydratase domain containing 3	echdc3	141..1218	Genome
Msax_4198	6713	8323	1611	7.457	7.82299	-0.365985	0.000113633	0.092861	USP6 N-terminal like	usp6nl	6627..17374	Genome
Msax_4257	47533	48179	647	5.24428	6.25241	-1.00813	2.49131e-06	0.0139353	mannoside acetylglucosaminyltransferase 5	mgat5	4640..20909	Genome
Msax_4257	47533	48179	647	5.24428	6.25241	-1.00813	2.49131e-06	0.0139353	mannoside acetylglucosaminyltransferase 5	mgat5	33860..47812	Genome
Msax_4257	47533	48179	647	5.24428	6.25241	-1.00813	2.49131e-06	0.0139353	transmembrane protein 163b	tmem163b	55902..76947	Genome
Msax_4273	17324	17741	418	5.57137	6.13566	-0.564288	0.000121642	0.0973327	GLI-Kruppel family member GLI2b	gli2b	4886..37072	Genome
Msax_4279	11088	11268	181	4.49518	3.26838	1.2268	2.70171e-05	0.0540922	ring finger protein 11b	rnf11b	12642..22190	Genome
Msax_4279	11088	11268	181	4.49518	3.26838	1.2268	2.70171e-05	0.0540922	tetratricopeptide repeat domain 39A	ttc39a	27863..47230	Genome
Msax_431	41885	42051	167	3.88575	2.46628	1.41947	0.000108077	0.0900111	ABI family, member 3	abi3	38968..39180	Genome
Msax_431	41885	42051	167	3.88575	2.46628	1.41947	0.000108077	0.0900111	de-etiolated homolog 1 (Arabidopsis)	det1	7540..15126	Genome
Msax_4435	30962	31851	890	6.68693	7.09991	-0.412981	0.000125777	0.0976116	protein phosphatase 1E (PP2C domain containing)	ppm1e	21542..34504	Genome
Msax_5481	53989	54301	313	5.14086	4.18075	0.960102	3.19965e-05	0.0577284	inhibin, beta E	inhbe	44809..46272	Genome
Msax_5729	72656	72966	311	5.03113	4.08046	0.950668	8.18713e-05	0.0861744	developmentally regulated GTP binding protein 1	drg1	36304..55255	Genome
Msax_5729	72656	72966	311	5.03113	4.08046	0.950668	8.18713e-05	0.0861744	solute carrier family 20, member 1b	slc20a1b	72081..81037	Genome
Msax_5729	72656	72966	311	5.03113	4.08046	0.950668	8.18713e-05	0.0861744	StAR-related lipid transfer (START) domain containing 7	stard7	63528..66135	Genome
Msax_5729	72656	72966	311	5.03113	4.08046	0.950668	8.18713e-05	0.0861744	No significant similarity found			Genome
Msax_5729	72656	72966	311	5.03113	4.08046	0.950668	8.18713e-05	0.0861744	prenylcysteine oxidase 1	pcyox1	88525..93310	Genome
Msax_5796	4197	4462	266	0.0524845	3.68931	-3.63683	8.09923e-10	1.9459e-05	zgc:55621	zgc:55621	37297..41359	Genome
Msax_5796	4197	4462	266	0.0524845	3.68931	-3.63683	8.09923e-10	1.9459e-05	si:ch73-95l15.5	si:ch73-95l15.5	45996..53931	Genome
Msax_5796	4197	4462	266	0.0524845	3.68931	-3.63683	8.09923e-10	1.9459e-05	coiled-coil domain containing 105	ccdc105	57625..72357	Genome
Msax_5796	4197	4462	266	0.0524845	3.68931	-3.63683	8.09923e-10	1.9459e-05	SH3-binding domain protein 5-like, a	sh3bp5la	3932..20101	Genome
Msax_5796	4197	4462	266	0.0524845	3.68931	-3.63683	8.09923e-10	1.9459e-05	DEAH (Asp-Glu-Ala-His) box polypeptide 16	dhx16	22914..35473	Genome
Msax_5796	4197	4462	266	0.0524845	3.68931	-3.63683	8.09923e-10	1.9459e-05	friend leukemia integration 1b	fli1b	73609..83583	Genome
Msax_5834	53796	54288	493	5.62244	4.74469	0.877749	6.001e-06	0.020597	chromosome 1 open reading frame 21	C1orf21	1528..3033	Genome
Msax_5834	53796	54288	493	5.62244	4.74469	0.877749	6.001e-06	0.020597	collagen beta(1-O)galactosyltransferase 2	colgalt2	29757..35575	Genome
Msax_5834	53796	54288	493	5.62244	4.74469	0.877749	6.001e-06	0.020597	collagen beta(1-O)galactosyltransferase 2	colgalt2	26498..35680	Genome
Msax_5834	53796	54288	493	5.62244	4.74469	0.877749	6.001e-06	0.020597	ral guanine nucleotide dissociation stimulator-like 1	rgl1	55771..65729	Genome
Msax_5834	53796	54288	493	5.62244	4.74469	0.877749	6.001e-06	0.020597	abhydrolase domain containing 17Ab	abhd17ab	74504..79633	Genome
Msax_5834	53796	54288	493	5.62244	4.74469	0.877749	6.001e-06	0.020597	zgc:77486	zgc:77486	86246..89560	Genome
Msax_5834	53796	54288	493	5.62244	4.74469	0.877749	6.001e-06	0.020597	si:rp71-61h23.4	si:rp71-61h23.4	95790..99676	Genome
Msax_5834	40603	40819	217	4.19413	2.71693	1.47721	1.49046e-05	0.0406927	chromosome 1 open reading frame 21	C1orf21	1528..3033	Genome
Msax_5834	40603	40819	217	4.19413	2.71693	1.47721	1.49046e-05	0.0406927	collagen beta(1-O)galactosyltransferase 2	colgalt2	29757..35575	Genome
Msax_5834	40603	40819	217	4.19413	2.71693	1.47721	1.49046e-05	0.0406927	collagen beta(1-O)galactosyltransferase 2	colgalt2	26498..35680	Genome
Msax_5834	40603	40819	217	4.19413	2.71693	1.47721	1.49046e-05	0.0406927	ral guanine nucleotide dissociation stimulator-like 1	rgl1	55771..65729	Genome
Msax_5834	40603	40819	217	4.19413	2.71693	1.47721	1.49046e-05	0.0406927	abhydrolase domain containing 17Ab	abhd17ab	74504..79633	Genome
Msax_5834	40603	40819	217	4.19413	2.71693	1.47721	1.49046e-05	0.0406927	zgc:77486	zgc:77486	86246..89560	Genome
Msax_5834	40603	40819	217	4.19413	2.71693	1.47721	1.49046e-05	0.0406927	si:rp71-61h23.4	si:rp71-61h23.4	95790..99676	Genome
Msax_6814	15035	15525	491	5.78727	4.99625	0.791016	5.35798e-06	0.0189309	tetratricopeptide repeat domain 7B	ttc7b	425..14979	Genome
Msax_6814	15035	15525	491	5.78727	4.99625	0.791016	5.35798e-06	0.0189309	calmodulin 1b	calm1b	20612..24070	Genome
Msax_7208	40616	40828	213	4.37471	3.20025	1.17447	9.67595e-05	0.0871748	BRISC and BRCA1 A complex member 1	babam1	29932..33712	Genome
Msax_7208	40616	40828	213	4.37471	3.20025	1.17447	9.67595e-05	0.0871748	vessel-specific 1	vsg1	36815..41106	Genome
Msax_7208	40616	40828	213	4.37471	3.20025	1.17447	9.67595e-05	0.0871748	CWC22 spliceosome-associated protein homolog	cwc22	2..1212	Genome
Msax_7208	40616	40828	213	4.37471	3.20025	1.17447	9.67595e-05	0.0871748	nuclear receptor subfamily 2, group F, member 6	nr2f6	4015..4287	Genome
Msax_7208	40616	40828	213	4.37471	3.20025	1.17447	9.67595e-05	0.0871748	Usher syndrome 1C binding protein 1	ushbp1	19676..27487	Genome
Msax_7208	40616	40828	213	4.37471	3.20025	1.17447	9.67595e-05	0.0871748	GTP binding protein 3	gtpbp3	47941..49194	Genome
Msax_727	2068	3175	1108	7.01809	7.46783	-0.449744	2.74228e-06	0.0139353	tetratricopeptide repeat domain 3	ttc3	4952..14588	Genome
Msax_727	2068	3175	1108	7.01809	7.46783	-0.449744	2.74228e-06	0.0139353	forkhead box J1a	foxj1a	2214..3065	Genome
Msax_8191	24652	24986	335	4.82759	3.84344	0.984153	8.14472e-05	0.0861744	X-box binding protein 1	xbp1	19019..20544	Genome
Msax_8191	24652	24986	335	4.82759	3.84344	0.984153	8.14472e-05	0.0861744	No significant similarity found			NA
Msax_8558	20690	21684	995	7.36384	7.86732	-0.503483	0.000130269	0.0990449	formiminotransferase cyclodeaminase	ftcd	20611..25910	Genome
Msax_8558	20690	21684	995	7.36384	7.86732	-0.503483	0.000130269	0.0990449	G protein-coupled receptor 128	gpr128	4884..16493	Genome
Msax_8559	8929	9617	689	6.32139	6.80084	-0.479447	3.79595e-05	0.0638163	WD repeat domain, phosphoinositide interacting 2	wipi2	5699..11280	Genome
Msax_8559	8929	9617	689	6.32139	6.80084	-0.479447	3.79595e-05	0.0638163	myhm2126-2 myosin heavy chain	myhm2126-2	14308..41153	BLAST
Msax_8640	36518	37039	522	5.84827	6.41294	-0.564671	0.000110882	0.0912337	No significant similarity found			NA
Msax_8640	36518	37039	522	5.84827	6.41294	-0.564671	0.000110882	0.0912337	transthyretin (prealbumin, amyloidosis type I)	ttr	28645..30874	Genome
Msax_8640	36518	37039	522	5.84827	6.41294	-0.564671	0.000110882	0.0912337	UDP-Gal:betaGlcNAc beta 1,4- galactosyltransferase, polypeptide 6	b4galt6	40090..52870	Genome
Msax_8640	36518	37039	522	5.84827	6.41294	-0.564671	0.000110882	0.0912337	replication factor C (activator 1) 4	rfc4	56778..59483	Genome
Msax_9060	46606	46863	258	2.87161	4.21361	-1.34201	9.59095e-05	0.0871748	replication factor C (activator 1) 5	rfc5	38299..41385	Genome
Msax_9060	46606	46863	258	2.87161	4.21361	-1.34201	9.59095e-05	0.0871748	kinase suppressor of ras 2	ksr2	15226..20421	Genome
Msax_9060	46606	46863	258	2.87161	4.21361	-1.34201	9.59095e-05	0.0871748	WD repeat and SOCS box-containing 2	wsb2	42821..48669	Genome
Msax_9060	46606	46863	258	2.87161	4.21361	-1.34201	9.59095e-05	0.0871748	tubulin, alpha 4a	tuba4a	59533..61978	Genome
Msax_9060	46606	46863	258	2.87161	4.21361	-1.34201	9.59095e-05	0.0871748	V-set and immunoglobulin domain containing 10	vsig10	48567..50904	Genome
Msax_9166	11457	11968	512	6.19349	6.7086	-0.515114	1.69807e-05	0.0434017	Fras1 related extracellular matrix 1b	frem1b	2840..17490	Genome
Msax_9166	11457	11968	512	6.19349	6.7086	-0.515114	1.69807e-05	0.0434017	No significant similarity found			NA
Msax_9257	4578	5652	1075	7.3359	7.69444	-0.358539	3.19521e-05	0.0577284	chloride channel, voltage-sensitive 4	clcn4	622..6280	Genome
Msax_9257	4578	5652	1075	7.3359	7.69444	-0.358539	3.19521e-05	0.0577284	No significant similarity found			NA
Msax_9265	34313	34577	265	4.99775	4.07437	0.923388	6.16816e-05	0.0740975	cadherin-related family member 1	cdhr1	5549..12070	Genome
Msax_9265	34313	34577	265	4.99775	4.07437	0.923388	6.16816e-05	0.0740975	retinal G protein coupled receptor b	rgrb	31457..32893	Genome
Msax_9265	34313	34577	265	4.99775	4.07437	0.923388	6.16816e-05	0.0740975	solute carrier family 18 (vesicular acetylcholine transporter), member 3	slc18a3	40222..41790	Genome
Msax_9265	34313	34577	265	4.99775	4.07437	0.923388	6.16816e-05	0.0740975	choline O-acetyltransferase	chat	48339..51318	Genome
Msax_9265	34313	34577	265	4.99775	4.07437	0.923388	6.16816e-05	0.0740975	leucine-rich repeat, immunoglobulin-like and transmembrane domains 1b	lrit1b	17559..25148	Genome
Msax_9286	10434	10921	488	5.68295	5.0278	0.655155	0.000134872	0.0992592	cortactin	cttn	26761..29940	Genome
Msax_9286	10434	10921	488	5.68295	5.0278	0.655155	0.000134872	0.0992592	No significant similarity found			NA
Msax_9598	29214	29493	280	4.70094	3.3969	1.30403	3.1107e-06	0.0139353	tripartite motif-containing 3b	trim3b	1381..8338	Genome
Msax_9598	29214	29493	280	4.70094	3.3969	1.30403	3.1107e-06	0.0139353	ADP-ribosylation factor interacting protein 2b	arfip2b	28655..43840	Genome
Msax_9841	0	332	333	6.67074	5.9034	0.767334	6.60584e-07	0.00610425	tripartite motif containing 47	trim47	175..2332	Genome
Msax_9841	0	332	333	6.67074	5.9034	0.767334	6.60584e-07	0.00610425	mitogen-activated protein kinase kinase kinase 19	map3k19	16323..28730	Genome
Msax_21569	3095	4159	1065	7.43418	7.77685	-0.342668	0.000138535	0.0992592	No significant similarity found			NA
Msax_23572	11699	12664	966	7.8876	7.10752	0.780075	9.74052e-06	0.02786	No significant similarity found			NA
Msax_5753	164	427	264	5.19301	4.1889	1.0041	3.67426e-06	0.014793	No significant similarity found			NA
Msax_18016	1741	3045	1305	7.81922	8.10288	-0.283664	7.02771e-05	0.0792543	No significant similarity found			NA
Msax_23168	396	932	537	5.16823	6.19311	-1.02488	3.42858e-10	1.02968e-05	No significant similarity found			NA
Msax_8688	10522	10781	260	4.83066	3.79984	1.03082	4.78673e-05	0.06765	No significant similarity found			NA
Msax_8627	1336	1512	177	1.97578	3.71451	-1.73873	0.000103371	0.0886986	No significant similarity found			NA
Msax_6909	7432	7576	145	3.92225	2.41303	1.50922	3.88806e-05	0.0639821	No significant similarity found			NA
Msax_7429	1041	2337	1297	7.69049	8.14563	-0.455139	2.55938e-06	0.0139353	No significant similarity found			NA
Msax_4311	3174	3487	314	3.49351	5.13195	-1.63844	1.28284e-08	0.000220153	No significant similarity found			NA
Msax_3537	8481	10374	1894	8.64098	9.03043	-0.389446	8.48773e-05	0.0871472	No significant similarity found			NA
Msax_14273	33563	33825	263	5.00172	4.0754	0.926321	5.12104e-05	0.0694095	No significant similarity found			NA
Msax_14764	20019	20381	363	5.03064	5.71628	-0.685641	5.70917e-05	0.0714413	No significant similarity found			NA
Msax_15574	79	305	227	4.13316	2.71036	1.4228	4.32371e-05	0.0674549	No significant similarity found			NA
Msax_16301	2117	2393	277	4.72028	3.30154	1.41874	1.37779e-06	0.00919515	No significant similarity found			NA
Msax_32482	5787	6382	596	6.68833	8.15025	-1.46193	0.000141292	0.0992592	No significant similarity found			NA
Msax_31411	1	655	655	6.97876	7.41289	-0.434129	9.07594e-05	0.0871748	No significant similarity found			NA
Msax_31541	56	1405	1350	7.47148	7.80139	-0.329915	5.96686e-05	0.0728784	No significant similarity found			NA
Msax_28785	397	603	207	4.48777	3.32187	1.1659	6.39302e-05	0.0748195	No significant similarity found			NA
Msax_16884	0	317	318	6.56575	7.10899	-0.543241	2.78094e-05	0.0547657	No significant similarity found			NA
Msax_16884	1398	1665	268	4.46816	5.38121	-0.913045	0.000125448	0.0976116	No significant similarity found			NA
Msax_17241	7994	8276	283	4.79827	3.72165	1.07662	1.65206e-05	0.0431436	No significant similarity found			NA
Msax_19754	5250	5664	415	5.64917	6.25461	-0.605438	0.000139257	0.0992592	No significant similarity found			NA
Msax_19779	1830	2961	1132	7.20914	7.71903	-0.509884	3.62085e-05	0.0621783	No significant similarity found			NA
Msax_19784	12041	12257	217	4.41121	3.18529	1.22592	5.00127e-05	0.0690572	No significant similarity found			NA
Msax_24682	12587	12971	385	5.20464	5.9058	-0.701164	3.16782e-05	0.0577284	No significant similarity found			NA
Msax_24983	2945	5689	2745	8.95401	9.2221	-0.268096	5.14234e-05	0.0694095	No significant similarity found			NA
Msax_25211	2596	2997	402	5.32264	6.03373	-0.711094	2.90325e-05	0.0562522	No significant similarity found			NA
Msax_25503	0	1166	1167	7.57728	7.89724	-0.319958	8.24951e-05	0.0861744	No significant similarity found			NA
Msax_26014	3547	4214	668	6.08072	6.6816	-0.60088	6.49422e-05	0.0748195	No significant similarity found			NA
Msax_23643	1088	1334	247	4.56601	3.33901	1.22699	2.04759e-05	0.0464103	No significant similarity found			NA
Msax_24409	9379	9683	305	5.29774	4.32483	0.972903	7.31171e-05	0.0798499	No significant similarity found			NA
Msax_24591	7883	8150	268	4.89512	3.65364	1.24148	1.11419e-06	0.00809079	No significant similarity found			NA
Msax_8362	14166	14506	341	5.33647	4.5606	0.775866	0.000140591	0.0992592	No predicted gene			NA
Msax_12044	4662	4968	307	3.92538	4.87478	-0.949405	9.32005e-05	0.0871748	No predicted gene			NA
Msax_12762	12622	12991	370	5.1856	4.30342	0.882183	4.58405e-05	0.06765	No predicted gene			NA
Msax_13561	3152	3567	416	5.35945	4.50334	0.856103	3.51831e-05	0.0621546	No predicted gene			NA
Msax_15735	1287	1523	237	4.50135	3.25183	1.24952	9.90383e-05	0.0871748	No predicted gene			NA
Msax_27072	2348	2745	398	5.30078	4.36691	0.933873	1.85884e-05	0.0460117	No predicted gene			NA
Msax_28631	5734	6025	292	5.00583	3.97902	1.02681	1.91122e-05	0.0460117	No predicted gene			NA
Msax_32238	4965	5295	331	5.21264	4.27733	0.93531	5.41079e-05	0.0711982	No predicted gene			NA
Msax_29587	0	380	381	6.01227	6.63238	-0.620114	9.32844e-07	0.00747077	No predicted gene			NA
Msax_29843	223	518	296	4.93886	3.46994	1.46892	5.10372e-08	0.000681228	No predicted gene			NA
Msax_3461	1878	2109	232	2.88802	4.17347	-1.28545	0.000124768	0.0976116	No predicted gene			NA
Msax_3639	155	499	345	5.79787	4.99166	0.806214	9.54518e-06	0.02786	No predicted gene			NA
Msax_7781	6004	6442	439	5.22044	5.86534	-0.644894	7.24193e-05	0.0798499	No predicted gene			NA
Msax_836	11410	12113	704	6.42202	5.57603	0.845997	4.11949e-06	0.0154647	No predicted gene			NA
Msax_26510	897	1130	234	4.57938	3.44156	1.13782	7.05925e-05	0.0792543	No predicted gene			NA
Msax_9549	7377	7932	556	6.64801	7.12512	-0.477107	3.5113e-06	0.014793	No predicted gene			NA
Msax_4261	230	520	291	4.9993	3.34706	1.65225	1.19006e-09	2.38268e-05	No predicted gene			NA
Msax_3638	7589	8157	569	6.40299	5.72798	0.675012	3.69429e-06	0.014793	No predicted gene			NA
Msax_10563	2131	2419	289	4.62661	3.40188	1.22473	1.9534e-05	0.0460117	No predicted gene			NA
Msax_10597	769	1076	308	5.454	3.97965	1.47434	3.13208e-06	0.0139353	No predicted gene			NA
Msax_11300	41681	42039	359	4.8146	5.58366	-0.769061	0.000132745	0.0992592	No predicted gene			NA
Msax_10625	38629	38825	197	4.44297	3.28326	1.15972	9.39939e-05	0.0871748	No predicted gene			NA
Msax_10693	1888	2053	166	4.12874	2.72167	1.40708	6.51529e-05	0.0748195	No predicted gene			NA
Msax_1079	1005	1794	790	4.37748	6.88499	-2.50751	0.000107869	0.0900111	No predicted gene			NA
Msax_15399	14818	15039	222	4.39336	3.21089	1.18247	6.00601e-05	0.0728784	No predicted gene			NA
Msax_1548	27001	27225	225	4.6085	3.52972	1.07879	9.73501e-05	0.0871748	No predicted gene			NA
Msax_15753	5710	5956	247	4.6972	3.64831	1.04889	5.85527e-05	0.0725142	No predicted gene			NA
Msax_12602	2404	2762	359	5.06742	4.0879	0.979525	4.1662e-05	0.066556	No predicted gene			NA
Msax_16176	3381	3601	221	4.65104	3.41782	1.23321	8.47483e-06	0.0266438	No predicted gene			NA
Msax_16227	3531	3761	231	4.75933	3.79238	0.966944	0.000134827	0.0992592	No predicted gene			NA
Msax_12101	27931	28654	724	6.53834	6.98052	-0.442177	5.45266e-05	0.0711982	No predicted gene			NA
Msax_11975	19591	19863	273	4.99153	4.01746	0.97408	2.47847e-05	0.0504638	No predicted gene			NA
Msax_11975	19591	19863	273	4.99153	4.01746	0.97408	2.47847e-05	0.0504638	No predicted gene			NA
Msax_17332	6471	6749	279	5.07677	4.16138	0.915391	4.41495e-05	0.06765	No predicted gene			NA
Msax_1746	2679	3008	330	5.84916	6.3707	-0.521532	6.53968e-05	0.0748195	No predicted gene			NA
Msax_17857	8545	8905	361	5.6025	4.77193	0.830565	6.80867e-06	0.02272	No predicted gene			NA
Msax_19686	1554	1874	321	5.24575	4.29982	0.945929	8.64993e-06	0.0266438	No predicted gene			NA
Msax_197	8049	8392	344	5.93451	5.08397	0.850543	1.3247e-05	0.0370081	No predicted gene			NA
Msax_19914	7316	7581	266	4.52413	3.29967	1.22447	0.000117598	0.0954526	No predicted gene			NA
Msax_2020	816	1764	949	7.27786	7.68024	-0.40238	3.21971e-05	0.0577284	No predicted gene			NA
Msax_3212	2103	2536	434	6.51354	5.61977	0.893772	5.80929e-08	0.000697864	No predicted gene			NA
Msax_3212	1	575	575	6.57419	5.80728	0.766904	4.04673e-06	0.0154647	No predicted gene			NA
Msax_30219	2780	3389	610	5.96881	5.35825	0.610561	9.96662e-05	0.0871748	No predicted gene			NA
Msax_33929	4963	5238	276	4.98978	4.07667	0.913111	0.000125946	0.0976116	No predicted gene			NA
Msax_34867	2296	2856	561	4.99521	5.78507	-0.789858	9.88856e-05	0.0871748	No predicted gene			NA
Msax_2461	771	1024	254	4.53978	3.37045	1.16934	0.00014128	0.0992592	No predicted gene			NA
Msax_4052	10848	11230	383	5.28241	4.4436	0.838809	6.28086e-05	0.0747044	No predicted gene			NA
Msax_4247	17043	17270	228	3.38112	4.63125	-1.25013	1.94364e-05	0.0460117	No predicted gene			NA
Msax_5212	5564	5813	250	4.55254	3.33398	1.21856	1.63069e-05	0.0431436	No predicted gene			NA
Msax_6098	26984	27214	231	4.68811	3.55701	1.1311	3.62317e-05	0.0621783	No predicted gene			NA
Msax_6451	2165	2353	189	4.53061	3.39452	1.13609	0.0001403	0.0992592	No predicted gene			NA
Msax_7594	4622	4998	377	1.82302	4.77247	-2.94945	2.67818e-06	0.0139353	No predicted gene			NA
Msax_7620	27909	28130	222	4.20193	2.93037	1.27156	7.24929e-05	0.0798499	No predicted gene			NA
Msax_791	8960	9293	334	4.0896	5.09559	-1.00599	2.1758e-05	0.0464107	No predicted gene			NA
Msax_8508	6396	6607	212	4.2996	3.07685	1.22275	8.44262e-05	0.0871472	No predicted gene			NA
